# Supplementary material for: Bile Microbiome in Patients with Recurrent Common Bile Duct Stones and Correlation with the Duodenal Microbiome
Source: Life (Basel). 2022 Oct 3;12(10):1540. doi: 10.3390/life12101540 (PMC9605223; doi:10.3390/life12101540)
Supplement: Supplementary file 1 [file life-12-01540-s001.zip]

Archive with 1 entries (1 files):
- supplementary .pdf
